# Supplementary material for: COVID-19 and NSTEMI Outcomes among Hospitalized Patients in the United States and Racial Disparities in Mortality: Insight from National Inpatient Sample Database
Source: Vaccines (Basel). 2022 Nov 26;10(12):2024. doi: 10.3390/vaccines10122024 (PMC9780864; doi:10.3390/vaccines10122024)
Supplement: Supplementary file 1 [file vaccines-10-02024-s001.zip]

Archive with 1 entries (1 files):
- vaccines-2036452-supplementary.pdf
